# Supplementary material for: What Do We See in Spectra?: Assignment of High-Intensity Peaks of Cutibacterium and Staphylococcus Spectra of MALDI-TOF Mass Spectrometry by Interspecies Comparative Proteogenomics
Source: Microorganisms. 2021 Jun 8;9(6):1243. doi: 10.3390/microorganisms9061243 (PMC8227259; doi:10.3390/microorganisms9061243)
Supplement: Supplementary file 1 [file microorganisms-09-01243-s001.zip]

Archive with 1 entries (1 files):
- microorganisms-1220010-supplementary.pdf
